# Supplementary material for: Demography of the Early Neolithic Population in Central Balkans: Population Dynamics Reconstruction Using Summed Radiocarbon Probability Distributions
Source: PLoS One. 2016 Aug 10;11(8):e0160832. doi: 10.1371/journal.pone.0160832 (PMC4980024; doi:10.1371/journal.pone.0160832)
Supplement: S1 Database — (XLSX) [file pone.0160832.s001.xlsx]

## Sheet: Sheet1
Site name	Latitude	Longitude	Phase	Material dated	Context	Lab Number	Uncal C14 BP	Standard Error	Reference
Apatin	45°40′15″ N	18°59′04″ E	Starčevo	bone		GrN-15973	7130	60	R. Pinhasi, J. Fort & A. Ammerman, Tracing the origin and spread of agriculture in Europe. PLoS Biology 3(12): e410. doi: 10.1371/journal.pbio.0030410, Suppl. Info. 1.
Banja-Aranđelovac	44°18'23.71''N	20°34'0.67''E	Banja I		southern profile of trench, from layer of phase 2	Bln-873	7048	100	Tasić N. 1997. Hronologija starčevačke kulture, PhD dissertation
Biserna Obala Nosa	46° 5'58.33"N	19°45'7.67"E	Starčevo	Equus hydruntinus radius	1/1, Equus hydruntinus radius, no context	OxA-8540	6740	75	Whittle A, Bartosiewicz L, Borić D, Pettitt P, Richards M. In the beginning: new radiocarbon dates for the Early Neolithic in northern Serbia and south-east Hungary. Antaeus. 2002(25):63-117
Blagotin - Poljna	43°43'16.79"N	21° 5'45.01"E	Starčevo	human infant bone	Pit dwelling 7	OxA-8609	7270	50	Whittle A, Bartosiewicz L, Borić D, Pettitt P, Richards M. In the beginning: new radiocarbon dates for the Early Neolithic in northern Serbia and south-east Hungary. Antaeus. 2002(25):63-117
Blagotin - Poljna	43°43'16.79"N	21° 5'45.01"E	Starčevo	bone perforator	Pit dwelling ZM 7	OxA-8760	7230	50	Whittle A, Bartosiewicz L, Borić D, Pettitt P, Richards M. In the beginning: new radiocarbon dates for the Early Neolithic in northern Serbia and south-east Hungary. Antaeus. 2002(25):63-117
Divostin I	44°1'26.94"N	20°50'0.17"E	Starčevo	charcoal	Posthole	Bln-899	7200	100	McPherron A, Bucha V. & Aitken M.J. Absolute dating of Divostin, Grivac-Barice and Banja. In: A. McPherron & D. Srejović, editors. Divostin and the Neolithic of Central Serbia. Pittsburgh: University of Pittsburgh. 1988. p. 379-387.
Divostin I	44°1'26.94"N	20°50'0.17"E	Starčevo	charcoal	Immediately beneath House 17	Bln-866a	7200	100	McPherron A, Bucha V. & Aitken M.J. Absolute dating of Divostin, Grivac-Barice and Banja. In: A. McPherron & D. Srejović, editors. Divostin and the Neolithic of Central Serbia. Pittsburgh: University of Pittsburgh. 1988. p. 379-387.
Divostin I	44°1'26.94"N	20°50'0.17"E	Starčevo	charcoal	Feature 15 (semi-pit dwelling), lowest level	Bln-823	7080	180	McPherron A, Bucha V. & Aitken M.J. Absolute dating of Divostin, Grivac-Barice and Banja. In: A. McPherron & D. Srejović, editors. Divostin and the Neolithic of Central Serbia. Pittsburgh: University of Pittsburgh. 1988. p. 379-387.
Divostin I	44°1'26.94"N	20°50'0.17"E	Starčevo	charcoal	Immediately beneath House 17	Bln-866	7060	100	McPherron A, Bucha V. & Aitken M.J. Absolute dating of Divostin, Grivac-Barice and Banja. In: A. McPherron & D. Srejović, editors. Divostin and the Neolithic of Central Serbia. Pittsburgh: University of Pittsburgh. 1988. p. 379-387.
Divostin I	44°1'26.94"N	20°50'0.17"E	Starčevo	charcoal	Immediately beneath House 17	Bln-931	7050	100	McPherron A, Bucha V. & Aitken M.J. Absolute dating of Divostin, Grivac-Barice and Banja. In: A. McPherron & D. Srejović, editors. Divostin and the Neolithic of Central Serbia. Pittsburgh: University of Pittsburgh. 1988. p. 379-387.
Divostin I	44°1'26.94"N	20°50'0.17"E	Starčevo	charcoal	Posthole, bedding trench 4, House 12	Bln-826	7020	100	McPherron A, Bucha V. & Aitken M.J. Absolute dating of Divostin, Grivac-Barice and Banja. In: A. McPherron & D. Srejović, editors. Divostin and the Neolithic of Central Serbia. Pittsburgh: University of Pittsburgh. 1988. p. 379-387.
Divostin I	44°1'26.94"N	20°50'0.17"E	Starčevo	charcoal	Posthole	Bln-862	6995	100	McPherron A, Bucha V. & Aitken M.J. Absolute dating of Divostin, Grivac-Barice and Banja. In: A. McPherron & D. Srejović, editors. Divostin and the Neolithic of Central Serbia. Pittsburgh: University of Pittsburgh. 1988. p. 379-387.
Divostin I	44°1'26.94"N	20°50'0.17"E	Starčevo	charcoal	Feature 15 (semi-pit dwelling), lowest level	Bln-824	6970	100	McPherron A, Bucha V. & Aitken M.J. Absolute dating of Divostin, Grivac-Barice and Banja. In: A. McPherron & D. Srejović, editors. Divostin and the Neolithic of Central Serbia. Pittsburgh: University of Pittsburgh. 1988. p. 379-387.
Divostin I	44°1'26.94"N	20°50'0.17"E	Starčevo	charcoal	Feature 120 (Pit 22)	Bln-896	6945	100	McPherron A, Bucha V. & Aitken M.J. Absolute dating of Divostin, Grivac-Barice and Banja. In: A. McPherron & D. Srejović, editors. Divostin and the Neolithic of Central Serbia. Pittsburgh: University of Pittsburgh. 1988. p. 379-387.
Divostin I	44°1'26.94"N	20°50'0.17"E	Starčevo	charcoal	Feature 120 (Pit 22)	BM-573	6935	100	McPherron A, Bucha V. & Aitken M.J. Absolute dating of Divostin, Grivac-Barice and Banja. In: A. McPherron & D. Srejović, editors. Divostin and the Neolithic of Central Serbia. Pittsburgh: University of Pittsburgh. 1988. p. 379-387.
Divostin I	44°1'26.94"N	20°50'0.17"E	Starčevo	charcoal	Posthole from House 13	Bln-827	6910	100	McPherron A, Bucha V. & Aitken M.J. Absolute dating of Divostin, Grivac-Barice and Banja. In: A. McPherron & D. Srejović, editors. Divostin and the Neolithic of Central Serbia. Pittsburgh: University of Pittsburgh. 1988. p. 379-387.
Donja Branjevina	45°27'8.28"N	19°13'1.69"E	Starčevo	animal bone	trench V-1986-1987, pit e.l.6	GrN-15974	7155	50	Tasić N. N. Nekoliko novih radiokarbonskih datuma. Glasnik SAD. 1993 (9): 99-102.
Donja Branjevina	45°27'8.28"N	19°13'1.69"E	Starčevo	charcoal	trench V-1986-1987, e.l.5 out of pit	GrN-15976	7140	90	Tasić N. N. Nekoliko novih radiokarbonskih datuma. Glasnik SAD. 1993 (9): 99-102.
Donja Branjevina	45°27'8.28"N	19°13'1.69"E	Starčevo				7083	111	R. Pinhasi, J. Fort & A. Ammerman, Tracing the origin and spread of agriculture in Europe. PLoS Biology 3(12): e410. doi: 10.1371/journal.pbio.0030410, Suppl. Info. 1.
Donja Branjevina	45°27'8.28"N	19°13'1.69"E	Starčevo	human skull	3/3, cranial fragment, trench 2/1987, D corner, under house remains/daub	OxA-8557	7080	55	Whittle A, Bartosiewicz L, Borić D, Pettitt P, Richards M. In the beginning: new radiocarbon dates for the Early Neolithic in northern Serbia and south-east Hungary. Antaeus. 2002(25):63-117
Donja Branjevina	45°27'8.28"N	19°13'1.69"E	Starčevo	animal bone	trench V-1986-1987, e.l.4, out of pit	GrN-15975	6955	50	Tasić N. N. Nekoliko novih radiokarbonskih datuma. Glasnik SAD. 1993 (9): 99-102.
Donja Branjevina	45°27'8.28"N	19°13'1.69"E	Starčevo	animal bone	3/1, ovicaprid size rib, trench 2/1987, wall/hearth	OxA-8555	6845	55	Whittle A, Bartosiewicz L, Borić D, Pettitt P, Richards M. In the beginning: new radiocarbon dates for the Early Neolithic in northern Serbia and south-east Hungary. Antaeus. 2002(25):63-117
Donja Branjevina	45°27'8.28"N	19°13'1.69"E	Starčevo		Part of pit 7, 1965, layer 8, with snails and shells, trench 30/1996	GrN-24609	6810	80	Whittle A, Bartosiewicz L, Borić D, Pettitt P, Richards M. In the beginning: new radiocarbon dates for the Early Neolithic in northern Serbia and south-east Hungary. Antaeus. 2002(25):63-117, Antaeus 25, 63-117
Donja Branjevina	45°27'8.28"N	19°13'1.69"E	Starčevo	animal bone	3/2, bone fragment, trench 2/1987, D corner, under house remains	OxA-8556	6775	60	Whittle A, Bartosiewicz L, Borić D, Pettitt P, Richards M. In the beginning: new radiocarbon dates for the Early Neolithic in northern Serbia and south-east Hungary. Antaeus. 2002(25):63-117
Golokut-Vizić	45°10'6.66"N	19°26'58.31"E	Starčevo		ditto	OxA-10147 (duplicate)	6590	50	Whittle A, Bartosiewicz L, Borić D, Pettitt P, Richards M. In the beginning: new radiocarbon dates for the Early Neolithic in northern Serbia and south-east Hungary. Antaeus. 2002(25):63-117
Golokut-Vizić	45°10'6.66"N	19°26'58.31"E	Starčevo	cervid radius	5/6, cervid radius, trench 40, pit 15, between two floors	OxA-8616	6560	50	Whittle A, Bartosiewicz L, Borić D, Pettitt P, Richards M. In the beginning: new radiocarbon dates for the Early Neolithic in northern Serbia and south-east Hungary. Antaeus. 2002(25):63-117
Golokut-Vizić	45°10'6.66"N	19°26'58.31"E	Starčevo	human bone	5/2, disarticualted human bone, trench 25a	OxA-8505	6550	55	Whittle A, Bartosiewicz L, Borić D, Pettitt P, Richards M. In the beginning: new radiocarbon dates for the Early Neolithic in northern Serbia and south-east Hungary. Antaeus. 2002(25):63-117
Golokut-Vizić	45°10'6.66"N	19°26'58.31"E	Starčevo	human bone	5/1, human bone, old female, trench 30	OxA-8694	6525	50	Whittle A, Bartosiewicz L, Borić D, Pettitt P, Richards M. In the beginning: new radiocarbon dates for the Early Neolithic in northern Serbia and south-east Hungary. Antaeus. 2002(25):63-117
Golokut-Vizić	45°10'6.66"N	19°26'58.31"E	Starčevo	Bos primigenius bone	5/3, Bos primigenius skull fragment, with 5/1	OxA-8695	6520	50	Whittle A, Bartosiewicz L, Borić D, Pettitt P, Richards M. In the beginning: new radiocarbon dates for the Early Neolithic in northern Serbia and south-east Hungary. Antaeus. 2002(25):63-117
Grad Starčevo	44°48'26.00"N	20°42'17.00"E	Starčevo	animal bone	7/4, worked ovicaprid metapodial, pit 10, trench e, 1932.	OxA-8561	6975	60	Whittle A, Bartosiewicz L, Borić D, Pettitt P, Richards M. In the beginning: new radiocarbon dates for the Early Neolithic in northern Serbia and south-east Hungary. Antaeus. 2002(25):63-117
Grad Starčevo	44°48'26.00"N	20°42'17.00"E	Starčevo	animal bone	pit 6	Grn-9036	6920	45	Whittle A, Bartosiewicz L, Borić D, Pettitt P, Richards M. In the beginning: new radiocarbon dates for the Early Neolithic in northern Serbia and south-east Hungary. Antaeus. 2002(25):63-117
Grad Starčevo	44°48'26.00"N	20°42'17.00"E	Starčevo	animal bone	pit 6	Grn-9035	6835	45	Whittle A, Bartosiewicz L, Borić D, Pettitt P, Richards M. In the beginning: new radiocarbon dates for the Early Neolithic in northern Serbia and south-east Hungary. Antaeus. 2002(25):63-117
Grad Starčevo	44°48'26.00"N	20°42'17.00"E	Starčevo	animal bone	pit 6	Grn-7155	6835	70	Whittle A, Bartosiewicz L, Borić D, Pettitt P, Richards M. In the beginning: new radiocarbon dates for the Early Neolithic in northern Serbia and south-east Hungary. Antaeus. 2002(25):63-117
Grad Starčevo	44°48'26.00"N	20°42'17.00"E	Starčevo	human tibia	7/1, human tibia, grave 5	OxA-8617	6785	55	Whittle A, Bartosiewicz L, Borić D, Pettitt P, Richards M. In the beginning: new radiocarbon dates for the Early Neolithic in northern Serbia and south-east Hungary. Antaeus. 2002(25):63-117
Grad Starčevo	44°48'26.00"N	20°42'17.00"E	Starčevo	animal bone	7/6, bone tool, pit 7, 1932.	OxA-8563	6765	55	Whittle A, Bartosiewicz L, Borić D, Pettitt P, Richards M. In the beginning: new radiocarbon dates for the Early Neolithic in northern Serbia and south-east Hungary. Antaeus. 2002(25):63-117
Grad Starčevo	44°48'26.00"N	20°42'17.00"E	Starčevo	animal bone	7/5, large mammal bone spatula, pit 6-north, 1932.	OxA-8562	6730	60	Whittle A, Bartosiewicz L, Borić D, Pettitt P, Richards M. In the beginning: new radiocarbon dates for the Early Neolithic in northern Serbia and south-east Hungary. Antaeus. 2002(25):63-117
Grad Starčevo	44°48'26.00"N	20°42'17.00"E	Starčevo	animal bone	pit 6	Grn-9037	6700	55	Whittle A, Bartosiewicz L, Borić D, Pettitt P, Richards M. In the beginning: new radiocarbon dates for the Early Neolithic in northern Serbia and south-east Hungary. Antaeus. 2002(25):63-117
Grad Starčevo	44°48'26.00"N	20°42'17.00"E	Starčevo	human skull	Burial 5?	GrN-8231	6700	70	Whittle A, Bartosiewicz L, Borić D, Pettitt P, Richards M. In the beginning: new radiocarbon dates for the Early Neolithic in northern Serbia and south-east Hungary. Antaeus. 2002(25):63-117
Grad Starčevo	44°48'26.00"N	20°42'17.00"E	Starčevo	animal bone	pit 7	Grn-9034	6640	45	Whittle A, Bartosiewicz L, Borić D, Pettitt P, Richards M. In the beginning: new radiocarbon dates for the Early Neolithic in northern Serbia and south-east Hungary. Antaeus. 2002(25):63-117
Grad Starčevo	44°48'26.00"N	20°42'17.00"E	Starčevo	animal bone	pit 5A	Grn-6629	6615	65	Whittle A, Bartosiewicz L, Borić D, Pettitt P, Richards M. In the beginning: new radiocarbon dates for the Early Neolithic in northern Serbia and south-east Hungary. Antaeus. 2002(25):63-117
Grad Starčevo	44°48'26.00"N	20°42'17.00"E	Starčevo	animal bone	pit 7	Grn-6626	6610	65	Whittle A, Bartosiewicz L, Borić D, Pettitt P, Richards M. In the beginning: new radiocarbon dates for the Early Neolithic in northern Serbia and south-east Hungary. Antaeus. 2002(25):63-117
Grad Starčevo	44°48'26.00"N	20°42'17.00"E	Starčevo	animal bone	pit 7	Grn-7154	6610	100	Whittle A, Bartosiewicz L, Borić D, Pettitt P, Richards M. In the beginning: new radiocarbon dates for the Early Neolithic in northern Serbia and south-east Hungary. Antaeus. 2002(25):63-117
Grad Starčevo	44°48'26.00"N	20°42'17.00"E	Starčevo	human clavicle	7/2, human clavicle, grave 6	OxA-8559	6565	55	Whittle A, Bartosiewicz L, Borić D, Pettitt P, Richards M. In the beginning: new radiocarbon dates for the Early Neolithic in northern Serbia and south-east Hungary. Antaeus. 2002(25):63-117
Grad Starčevo	44°48'26.00"N	20°42'17.00"E	Starčevo	animal bone	pit 6	Grn-6627	6545	105	Whittle A, Bartosiewicz L, Borić D, Pettitt P, Richards M. In the beginning: new radiocarbon dates for the Early Neolithic in northern Serbia and south-east Hungary. Antaeus. 2002(25):63-117
Grad Starčevo	44°48'26.00"N	20°42'17.00"E	Starčevo	cervid antler	7/3, cervid antler, pit 5A, 1932 burnt layer	OxA-8560	6480	55	Whittle A, Bartosiewicz L, Borić D, Pettitt P, Richards M. In the beginning: new radiocarbon dates for the Early Neolithic in northern Serbia and south-east Hungary. Antaeus. 2002(25):63-117
Grad Starčevo	44°48'26.00"N	20°42'17.00"E	Starčevo	animal bone	pit 5A	Grn-9033	6475	45	Whittle A, Bartosiewicz L, Borić D, Pettitt P, Richards M. In the beginning: new radiocarbon dates for the Early Neolithic in northern Serbia and south-east Hungary. Antaeus. 2002(25):63-117
Grivac (Kragujevac)	44° 0'12.62"N	20°41'51.82"E	Starčevo	charcoal	trench B, 1969, layet at rel.depth of 2 m	Bln-869	7250	100	Bogdanović M. Prilog proučavanju apsolutne hronologije protostarčevačke i starčevačke kulture. Starinar. 1994 (47): 187-192.
Jaričište 1	44°27'57.45"N	20°13'52.72"E	Starčevo	human bone	grave of a female, about 40 years old	OxA-22284	6729	36	Stefanović S. Porčić, M. in press. Dvojni grob starčevačke kulture na Jaričištu - da li je sahrana istovremena? Arhaika.
Jaričište 1	44°27'57.45"N	20°13'52.72"E	Starčevo	Cornus mas seed	grave (?)	NOSAMS OS-78624	6660	35	Marić M. Zaštitna arheološka istraživanja na lokalitetu Jaričište 1. In: Filipović V, Arsić R, Antonović D, editors. Rezultati novih arheoloških istraživanja u severozapadnoj Srbiji i susednim teritorijama. Beograd, Valjevo: Srpsko arheološko društvo, Zavod za zaštitu spomenika kulture Valjevo; 2013. p. 17-31.
Jaričište 1	44°27'57.45"N	20°13'52.72"E	Starčevo	human bone	grave of a child, 7-8 years old	OxA-22285	6599	35	Stefanović S. Porčić, M. in press. Dvojni grob starčevačke kulture na Jaričištu - da li je sahrana istovremena? Arhaika.
Kudoš-Šašinci	44°57'58.06"N	19°44'35.86"E	Starčevo	animal bone	6/1, animal bone, grave 1, segment B/1986	OxA-8558	6770	60	Whittle A, Bartosiewicz L, Borić D, Pettitt P, Richards M. In the beginning: new radiocarbon dates for the Early Neolithic in northern Serbia and south-east Hungary. Antaeus. 2002(25):63-117
Ludoš-Budžak	46° 5'56.24"N	19°48'40.66"E	Starčevo	Equus hydruntinus long bone	2/5, Equus hydruntinus long bone, pit "B", sq. XXI/7	OxA-8554	6875	55	Whittle A, Bartosiewicz L, Borić D, Pettitt P, Richards M. In the beginning: new radiocarbon dates for the Early Neolithic in northern Serbia and south-east Hungary. Antaeus. 2002(25):63-117
Ludoš-Budžak	46° 5'56.24"N	19°48'40.66"E	Starčevo	ovicaprid mandible	2/1, ovicaprid mandible, from clay silo qu. XX/22	OxA-8552	6725	60	Whittle A, Bartosiewicz L, Borić D, Pettitt P, Richards M. In the beginning: new radiocarbon dates for the Early Neolithic in northern Serbia and south-east Hungary. Antaeus. 2002(25):63-117
Ludoš-Budžak	46° 5'56.24"N	19°48'40.66"E	Starčevo	ovicaprid cranium	2/4, ovicaprid cranial fragment, pit beneath floor, qu. XXI/21: b, pit below "floor"	OxA-8553	6705	55	Whittle A, Bartosiewicz L, Borić D, Pettitt P, Richards M. In the beginning: new radiocarbon dates for the Early Neolithic in northern Serbia and south-east Hungary. Antaeus. 2002(25):63-117
Magareći mlin - Apatin	45°38'25.44"N	19° 0'45.32"E	Starčevo	animal bone	semi house 1, next to the heart	Grn -15973	7130	60	Tasić N. N. Nekoliko novih radiokarbonskih datuma. Glasnik SAD. 1993 (9): 99-102.
Magareći mlin - Apatin	45°38'25.44"N	19° 0'45.32"E	Starčevo				7018	110	R. Pinhasi, J. Fort & A. Ammerman, Tracing the origin and spread of agriculture in Europe. PLoS Biology 3(12): e410. doi: 10.1371/journal.pbio.0030410, Suppl. Info. 1.
Magareći mlin - Apatin	45°38'25.44"N	19° 0'45.32"E	Starčevo	animal bone	semi-pit house 1	Grn -15972	7015	90	Tasić N. N. Nekoliko novih radiokarbonskih datuma. Glasnik SAD. 1993 (9): 99-102.
Magareći mlin - Apatin	45°38'25.44"N	19° 0'45.32"E	Starčevo	animal bone	semi-pit house 1, from bottom	Grn -15971	6910	45	Tasić N. N. Nekoliko novih radiokarbonskih datuma. Glasnik SAD. 1993 (9): 99-102.
Perlez-Batka "C"	45°12'19.41''N	20°23'20.88''E	Starčevo	human tibia	12/2, human tibia, grave 1, trench 2/1975	OxA-8605	7145	50	Whittle A, Bartosiewicz L, Borić D, Pettitt P, Richards M. In the beginning: new radiocarbon dates for the Early Neolithic in northern Serbia and south-east Hungary. Antaeus. 2002(25):63-117
Perlez-Batka "C"	45°12'19.41''N	20°23'20.88''E	Starčevo		ditto	OxA-10146 (duplicate)	7100	50	Whittle A, Bartosiewicz L, Borić D, Pettitt P, Richards M. In the beginning: new radiocarbon dates for the Early Neolithic in northern Serbia and south-east Hungary. Antaeus. 2002(25):63-117
Perlez-Batka "C"	45°12'19.41''N	20°23'20.88''E	Starčevo	mammal bone	12/8, large mammal long bone, pit 2, trench 2/1975	OxA-8607	7080	50	Whittle A, Bartosiewicz L, Borić D, Pettitt P, Richards M. In the beginning: new radiocarbon dates for the Early Neolithic in northern Serbia and south-east Hungary. Antaeus. 2002(25):63-117
Perlez-Batka "C"	45°12'19.41''N	20°23'20.88''E	Starčevo	mammal humerus	12/4, large mammal humerus, excavation layer, pit dwelling 2/1976	OxA-8606	6970	50	Whittle A, Bartosiewicz L, Borić D, Pettitt P, Richards M. In the beginning: new radiocarbon dates for the Early Neolithic in northern Serbia and south-east Hungary. Antaeus. 2002(25):63-117
Perlez-Batka "C"	45°12'19.41''N	20°23'20.88''E	Starčevo	human tibia	12/3, human tibia, grave 3, trench 5/1975	OxA-8597	6935	70	Whittle A, Bartosiewicz L, Borić D, Pettitt P, Richards M. In the beginning: new radiocarbon dates for the Early Neolithic in northern Serbia and south-east Hungary. Antaeus. 2002(25):63-117
Ribnjak-Bečej	45°34'17.39"N	20°1'34.87"E	Starčevo	ovicaprid mandible	8/1, ovicaprid mandible, pit dwelling, trench 2 - the hearth level, excavation level 7	OxA-8564	6750	65	Whittle A, Bartosiewicz L, Borić D, Pettitt P, Richards M. In the beginning: new radiocarbon dates for the Early Neolithic in northern Serbia and south-east Hungary. Antaeus. 2002(25):63-117
Rudna Glava	44°20'N	21°10'E	Starčevo	red deer antler tool	Shaft 4f: in a channel at the northern side; 419.09 m asl	OxA-14623	7198	36	Borić D. Absolute Dating of Metallurgical Innovations in the Vinča Culture of the Balkans. In: Kienlin T, Roberts B, editors. Metals and Societies: Studies in Honour of Barbara S Ottaway. Bonn: Dr Rudolf Habelt GMBH; 2009. p. 191-245.
Sajan-Domboš	45°50'27.49"N	20°16'39.99"E	Starčevo	red deer antler tool	10/1, red deer antler tool, excavation level 5, pit with snails and shells, trench 2	OxA-8566	6815	55	Whittle A, Bartosiewicz L, Borić D, Pettitt P, Richards M. In the beginning: new radiocarbon dates for the Early Neolithic in northern Serbia and south-east Hungary. Antaeus. 2002(25):63-117
Sajan-Domboš	45°50'27.49"N	20°16'39.99"E	Starčevo	large mammal polished rib	10/2, large mammal polished rib, pit 2, excavation level 5, trench 3	OxA-8567	6780	70	Whittle A, Bartosiewicz L, Borić D, Pettitt P, Richards M. In the beginning: new radiocarbon dates for the Early Neolithic in northern Serbia and south-east Hungary. Antaeus. 2002(25):63-117
Topole-Bač	45°23'0.79"E	19°13'59.54"E	Starčevo	human rib	4/1, human rib, skeleton 1, trench 1	OxA-8693	7170	50	Whittle A, Bartosiewicz L, Borić D, Pettitt P, Richards M. In the beginning: new radiocarbon dates for the Early Neolithic in northern Serbia and south-east Hungary. Antaeus. 2002(25):63-117
Vinča-Belo Brdo	44°45'43.03"N	20°37'22.89"E	Starčevo	adult human skull	Pit Z - burial "chamber"	OxA-15996	6620	45	Borić D. Absolute Dating of Metallurgical Innovations in the Vinča Culture of the Balkans. In: Kienlin T, Roberts B, editors. Metals and Societies: Studies in Honour of Barbara S Ottaway. Bonn: Dr Rudolf Habelt GMBH; 2009. p. 191-245.
Vinča-Belo Brdo	44°45'43.03"N	20°37'22.89"E	Starčevo			GrN-13155	6470	170	Borić D. Absolute Dating of Metallurgical Innovations in the Vinča Culture of the Balkans. In: Kienlin T, Roberts B, editors. Metals and Societies: Studies in Honour of Barbara S Ottaway. Bonn: Dr Rudolf Habelt GMBH; 2009. p. 191-245. (Tasić 1989)
Vinogradi-Bečej	45°36'58.65"E	20°1'58.17"E	Starčevo	ovicaprid scapula	9/1, ovicaprid scapula, trench 2, excavation level 4 - below a hearth	OxA-8565	7120	55	Whittle A, Bartosiewicz L, Borić D, Pettitt P, Richards M. In the beginning: new radiocarbon dates for the Early Neolithic in northern Serbia and south-east Hungary. Antaeus. 2002(25):63-117
Vršac-At	45°7'21.83''N	21°18'0.79''E	Starčevo	Bos taurus metapodial	11/1, Bos taurus metapodial, pit bottom	OxA-8594	6615	70	Whittle A, Bartosiewicz L, Borić D, Pettitt P, Richards M. In the beginning: new radiocarbon dates for the Early Neolithic in northern Serbia and south-east Hungary. Antaeus. 2002(25):63-117
