# Supplementary material for: Demography of the Early Neolithic Population in Central Balkans: Population Dynamics Reconstruction Using Summed Radiocarbon Probability Distributions
Source: PLoS One. 2016 Aug 10;11(8):e0160832. doi: 10.1371/journal.pone.0160832 (PMC4980024; doi:10.1371/journal.pone.0160832)
Supplement: S2 Database — (XLSX) [file pone.0160832.s002.xlsx]

## Sheet: Sheet1
Site name	Latitude	Longitude	Phase	Material dated	Context	Lab Number	Uncal C14 BP	Standard Error	Reference
Banjica	44.7589° N	20.4844° E	Vinča D	charcoal		GrN-1542	5710	90	Chapman J. The Vinča Culture of South East Europe. Oxford: BAR; 1981.
Banjica	44.7589° N	20.4844° E	Vinča D	charcoal		GrN-1536	5670	120	Vogel J.C, Waterbolk H.T. Groningen radiocarbon dates IV. Radiocarbon. 1963 (5): 163-202
Belovode	44°19'N	21°24'E	Vinča	Bos sp. rib	Burnt feature debris: Trench 8; spit 23; 174.46 m asl; thermally treated lumps of malachite (01.08.2001.)	OxA-14684	6354	36	Borić D. Absolute Dating of Metallurgical Innovations in the Vinča Culture of the Balkans. In: Kienlin T, Roberts B, editors. Metals and Societies: Studies in Honour of Barbara S Ottaway. Bonn: Dr Rudolf Habelt GMBH; 2009. p. 191-245.
Belovode	44°19'N	21°24'E	Vinča	pig tooth	Trench 7; spit 14; 175.22 m asl; ash and burnt constructional debris with lumps of malachite of larger size; one lump of azurite with charcoal (17.07.2000.)	OxA-14680	6268	37	Borić D. Absolute Dating of Metallurgical Innovations in the Vinča Culture of the Balkans. In: Kienlin T, Roberts B, editors. Metals and Societies: Studies in Honour of Barbara S Ottaway. Bonn: Dr Rudolf Habelt GMBH; 2009. p. 191-245.
Belovode	44°19'N	21°24'E	Vinča	Bos sp. rib	Oven floor (two phases re-plastering): Trench 8; spit 15; 175.25 m asl; thermally treated lumps of malachite (25.07.2001.)	OxA-14683	6258	36	Borić D. Absolute Dating of Metallurgical Innovations in the Vinča Culture of the Balkans. In: Kienlin T, Roberts B, editors. Metals and Societies: Studies in Honour of Barbara S Ottaway. Bonn: Dr Rudolf Habelt GMBH; 2009. p. 191-245.
Belovode	44°19'N	21°24'E	Vinča	pig metatarsus	Trench 7; spit 19; 174.68 m asl; ash and charcoal with lumps of malachite (26.7.2000.)	OxA-14681	6182	37	Borić D. Absolute Dating of Metallurgical Innovations in the Vinča Culture of the Balkans. In: Kienlin T, Roberts B, editors. Metals and Societies: Studies in Honour of Barbara S Ottaway. Bonn: Dr Rudolf Habelt GMBH; 2009. p. 191-245.
Belovode	44°19'N	21°24'E	Vinča	Bos sp. rib	Oven floor; Trench 7; spit 8; 175.93 m asl; lumps of malachite and azurite, thermally treated (16.07.2001.)	OxA-14700	6145	40	Borić D. Absolute Dating of Metallurgical Innovations in the Vinča Culture of the Balkans. In: Kienlin T, Roberts B, editors. Metals and Societies: Studies in Honour of Barbara S Ottaway. Bonn: Dr Rudolf Habelt GMBH; 2009. p. 191-245.
Belovode	44°19'N	21°24'E	Vinča	Bos sp. mandible	Trench 7; spit 12; 175.53 m asl; concentration of small grains of malachite mixed with sand and charcoal	OxA-14679	6090	36	Borić D. Absolute Dating of Metallurgical Innovations in the Vinča Culture of the Balkans. In: Kienlin T, Roberts B, editors. Metals and Societies: Studies in Honour of Barbara S Ottaway. Bonn: Dr Rudolf Habelt GMBH; 2009. p. 191-245.
Belovode	44°19'N	21°24'E	Vinča	Ruminantia long bone	Burnt surface: Trench 8; spit 11; 175.73 m asl; surface with charcoal, ash and lumps of malachite (19.07.2001.)	OxA-14682	6025	36	Borić D. Absolute Dating of Metallurgical Innovations in the Vinča Culture of the Balkans. In: Kienlin T, Roberts B, editors. Metals and Societies: Studies in Honour of Barbara S Ottaway. Bonn: Dr Rudolf Habelt GMBH; 2009. p. 191-245.
Belovode	44°19'N	21°24'E	Vinča-Gradac	red deer antler	Trench 7; spit 4; 176.57 m asl; 230 disposed stone artefacts with beads and lumps od malachite ore thermally treated (1999.)	OxA-14628	5800	36	Borić D. Absolute Dating of Metallurgical Innovations in the Vinča Culture of the Balkans. In: Kienlin T, Roberts B, editors. Metals and Societies: Studies in Honour of Barbara S Ottaway. Bonn: Dr Rudolf Habelt GMBH; 2009. p. 191-245.
Divostin	44°1'26.94"N	20°50'0.17"E	II	charcoal	Pit 20; Feature 121	Z-336B	6052	90	Borić D. Absolute Dating of Metallurgical Innovations in the Vinča Culture of the Balkans. In: Kienlin T, Roberts B, editors. Metals and Societies: Studies in Honour of Barbara S Ottaway. Bonn: Dr Rudolf Habelt GMBH; 2009. p. 191-245.
Divostin	44°1'26.94"N	20°50'0.17"E	II	charcoal	Feature 117, beneath House 14	Bln-865	6020	100	Borić D. Absolute Dating of Metallurgical Innovations in the Vinča Culture of the Balkans. In: Kienlin T, Roberts B, editors. Metals and Societies: Studies in Honour of Barbara S Ottaway. Bonn: Dr Rudolf Habelt GMBH; 2009. p. 191-245.
Divostin	44°1'26.94"N	20°50'0.17"E	II	charcoal	Pit 20; Feature 121	Z-336a	6005	93	Borić D. Absolute Dating of Metallurgical Innovations in the Vinča Culture of the Balkans. In: Kienlin T, Roberts B, editors. Metals and Societies: Studies in Honour of Barbara S Ottaway. Bonn: Dr Rudolf Habelt GMBH; 2009. p. 191-245.
Divostin	44°1'26.94"N	20°50'0.17"E	II	charcoal	Feature 117, beneath House 14	Bln-865a	5965	100	Borić D. Absolute Dating of Metallurgical Innovations in the Vinča Culture of the Balkans. In: Kienlin T, Roberts B, editors. Metals and Societies: Studies in Honour of Barbara S Ottaway. Bonn: Dr Rudolf Habelt GMBH; 2009. p. 191-245.
Divostin	44°1'26.94"N	20°50'0.17"E	II	charcoal	Pit 20; Feature 121	Bln-898	5860	100	Borić D. Absolute Dating of Metallurgical Innovations in the Vinča Culture of the Balkans. In: Kienlin T, Roberts B, editors. Metals and Societies: Studies in Honour of Barbara S Ottaway. Bonn: Dr Rudolf Habelt GMBH; 2009. p. 191-245.
Divostin	44°1'26.94"N	20°50'0.17"E	II	"burnt earth"	Hearth 2, House 14	Bln-863	5825	100	Borić D. Absolute Dating of Metallurgical Innovations in the Vinča Culture of the Balkans. In: Kienlin T, Roberts B, editors. Metals and Societies: Studies in Honour of Barbara S Ottaway. Bonn: Dr Rudolf Habelt GMBH; 2009. p. 191-245.
Divostin	44°1'26.94"N	20°50'0.17"E	II	sheep	House 13: Feature 20; quad. F 8/10, spit 5 (1969)	OxA-14693	5811	34	Borić D. Absolute Dating of Metallurgical Innovations in the Vinča Culture of the Balkans. In: Kienlin T, Roberts B, editors. Metals and Societies: Studies in Honour of Barbara S Ottaway. Bonn: Dr Rudolf Habelt GMBH; 2009. p. 191-245.
Divostin	44°1'26.94"N	20°50'0.17"E	II	dog mandible	House 13: Feature 21; quad. F 8/10 (bag 590) (1969)	OxA-14705	5810	36	Borić D. Absolute Dating of Metallurgical Innovations in the Vinča Culture of the Balkans. In: Kienlin T, Roberts B, editors. Metals and Societies: Studies in Honour of Barbara S Ottaway. Bonn: Dr Rudolf Habelt GMBH; 2009. p. 191-245.
Divostin	44°1'26.94"N	20°50'0.17"E	II	pig maxilla	House 13: Feature 21; quadrant F 8/10 (1969)	OxA-14694	5775	39	Borić D. Absolute Dating of Metallurgical Innovations in the Vinča Culture of the Balkans. In: Kienlin T, Roberts B, editors. Metals and Societies: Studies in Honour of Barbara S Ottaway. Bonn: Dr Rudolf Habelt GMBH; 2009. p. 191-245.
Gomolava	43°54'N	19°46'E	Ia	Cervus elaphus, humerus	Pit 1/83	OxA-21135	6020	40	Orton D. Hearding, Settlement, and Chronology in the Balkan Neolithic. European Journal of Archaeology. 2012, 15 (1): 5-40.
Gomolava	43°54'N	19°46'E	Ia	Bos taurus, metacarpal	Pit 2/83	OxA-21136	6015	40	Orton D. Hearding, Settlement, and Chronology in the Balkan Neolithic. European Journal of Archaeology. 2012, 15 (1): 5-40.
Gomolava	43°54'N	19°46'E	Ia	charcoal	Pit "C" in Block V; squares 74,75/X, XII	GrN-7376	6010	70	Borić D. Absolute Dating of Metallurgical Innovations in the Vinča Culture of the Balkans. In: Kienlin T, Roberts B, editors. Metals and Societies: Studies in Honour of Barbara S Ottaway. Bonn: Dr Rudolf Habelt GMBH; 2009. p. 191-245.
Gomolava	43°54'N	19°46'E	Ia	Bos taurus, humerus	Pit 2/83	OxA-21137	5985	33	Orton D. Hearding, Settlement, and Chronology in the Balkan Neolithic. European Journal of Archaeology. 2012, 15 (1): 5-40.
Gomolava	43°54'N	19°46'E	Ia	Sus scrofa, femur	Pit 1/83	OxA-21134	5971	37	Orton D. Hearding, Settlement, and Chronology in the Balkan Neolithic. European Journal of Archaeology. 2012, 15 (1): 5-40.
Gomolava	43°54'N	19°46'E	Ia	Bos taurus, humerus	Pit 12/84	OxA-21139	5964	35	Orton D. Hearding, Settlement, and Chronology in the Balkan Neolithic. European Journal of Archaeology. 2012, 15 (1): 5-40.
Gomolava	43°54'N	19°46'E	Ia	Bos taurus, femur	Pit 2/83	OxA-21138	5946	35	Orton D. Hearding, Settlement, and Chronology in the Balkan Neolithic. European Journal of Archaeology. 2012, 15 (1): 5-40.
Gomolava	43°54'N	19°46'E	Ia	Bos taurus, humerus	Pit 12/84	OxA-22339	5944	34	Orton D. Hearding, Settlement, and Chronology in the Balkan Neolithic. European Journal of Archaeology. 2012, 15 (1): 5-40.
Gomolava	43°54'N	19°46'E	Ia	Bos taurus, tibia	Pit 12/84	OxA-21140	5930	35	Orton D. Hearding, Settlement, and Chronology in the Balkan Neolithic. European Journal of Archaeology. 2012, 15 (1): 5-40.
Gomolava	43°54'N	19°46'E	Iab	Bos taurus humerus	Pit 1/83	OxA-21133	5934	40	Orton D. Hearding, Settlement, and Chronology in the Balkan Neolithic. European Journal of Archaeology. 2012, 15 (1): 5-40.
Gomolava	43°54'N	19°46'E	Ib	charcoal	House 11/81 in Block VII; square B3 (spits 18/19, 79.20 m asl)	GrN-13165	6060	35	Borić D. Absolute Dating of Metallurgical Innovations in the Vinča Culture of the Balkans. In: Kienlin T, Roberts B, editors. Metals and Societies: Studies in Honour of Barbara S Ottaway. Bonn: Dr Rudolf Habelt GMBH; 2009. p. 191-245.
Gomolava	43°54'N	19°46'E	Ib	charcoal	House 6/80 in Block VII; squares F1, E2 (spits 18/19 79.29 m asl)	GrN-13093	6040	100	Borić D. Absolute Dating of Metallurgical Innovations in the Vinča Culture of the Balkans. In: Kienlin T, Roberts B, editors. Metals and Societies: Studies in Honour of Barbara S Ottaway. Bonn: Dr Rudolf Habelt GMBH; 2009. p. 191-245.
Gomolava	43°54'N	19°46'E	Ib	charcoal	House 8/80 in Block VII; squares E4, F3 (spit 18; 79.49 m asl)	GrN-13163	6015	35	Borić D. Absolute Dating of Metallurgical Innovations in the Vinča Culture of the Balkans. In: Kienlin T, Roberts B, editors. Metals and Societies: Studies in Honour of Barbara S Ottaway. Bonn: Dr Rudolf Habelt GMBH; 2009. p. 191-245.
Gomolava	43°54'N	19°46'E	Ib	charcoal	House 1/80 in Block VII; square H2	GrN-13097	5945	50	Borić D. Absolute Dating of Metallurgical Innovations in the Vinča Culture of the Balkans. In: Kienlin T, Roberts B, editors. Metals and Societies: Studies in Honour of Barbara S Ottaway. Bonn: Dr Rudolf Habelt GMBH; 2009. p. 191-245.
Gomolava	43°54'N	19°46'E	Ib	charcoal	House 11/81 in Block VII; square B3 (spits 18/19, 79.21 m asl)	GrN-13094	5930	45	Borić D. Absolute Dating of Metallurgical Innovations in the Vinča Culture of the Balkans. In: Kienlin T, Roberts B, editors. Metals and Societies: Studies in Honour of Barbara S Ottaway. Bonn: Dr Rudolf Habelt GMBH; 2009. p. 191-245.
Gomolava	43°54'N	19°46'E	Ib	large mammal long bone tool	Feature A2: Block II; square 101/XX, spit 16 (donja kota) 3.88 m	OxA-14710	5922	36	Borić D. Absolute Dating of Metallurgical Innovations in the Vinča Culture of the Balkans. In: Kienlin T, Roberts B, editors. Metals and Societies: Studies in Honour of Barbara S Ottaway. Bonn: Dr Rudolf Habelt GMBH; 2009. p. 191-245.
Gomolava	43°54'N	19°46'E	Ib	charcoal	House 6/80 in Block VII; squares F1, E2 (spit 18, 79.45 m asl)	GrN-13166	5920	100	Borić D. Absolute Dating of Metallurgical Innovations in the Vinča Culture of the Balkans. In: Kienlin T, Roberts B, editors. Metals and Societies: Studies in Honour of Barbara S Ottaway. Bonn: Dr Rudolf Habelt GMBH; 2009. p. 191-245.
Gomolava	43°54'N	19°46'E	Ib	charcoal	House 10/81, in Block VII; squares B2, C1 (spit 18, 79.19 m asl)	GrN-13161	5895	35	Borić D. Absolute Dating of Metallurgical Innovations in the Vinča Culture of the Balkans. In: Kienlin T, Roberts B, editors. Metals and Societies: Studies in Honour of Barbara S Ottaway. Bonn: Dr Rudolf Habelt GMBH; 2009. p. 191-245.
Gomolava	43°54'N	19°46'E	Ib	charcoal	Profile (?) of Block VII	GrN-13164	5860	70	Borić D. Absolute Dating of Metallurgical Innovations in the Vinča Culture of the Balkans. In: Kienlin T, Roberts B, editors. Metals and Societies: Studies in Honour of Barbara S Ottaway. Bonn: Dr Rudolf Habelt GMBH; 2009. p. 191-245.
Gomolava	43°54'N	19°46'E	Ib	adult male human rib	Burial 12	OxA-14707	5848	38	Borić D. Absolute Dating of Metallurgical Innovations in the Vinča Culture of the Balkans. In: Kienlin T, Roberts B, editors. Metals and Societies: Studies in Honour of Barbara S Ottaway. Bonn: Dr Rudolf Habelt GMBH; 2009. p. 191-245.
Gomolava	43°54'N	19°46'E	Ib	charcoal	House 10/80 in Block VII; squares B2, C1 (spit 18; 79.19 m asl)	GrN-13162	5835	35	Borić D. Absolute Dating of Metallurgical Innovations in the Vinča Culture of the Balkans. In: Kienlin T, Roberts B, editors. Metals and Societies: Studies in Honour of Barbara S Ottaway. Bonn: Dr Rudolf Habelt GMBH; 2009. p. 191-245.
Gomolava	43°54'N	19°46'E	Ib	adult male human rib	Burial 7	OxA-14706	5824	37	Borić D. Absolute Dating of Metallurgical Innovations in the Vinča Culture of the Balkans. In: Kienlin T, Roberts B, editors. Metals and Societies: Studies in Honour of Barbara S Ottaway. Bonn: Dr Rudolf Habelt GMBH; 2009. p. 191-245.
Gomolava	43°54'N	19°46'E	Ib	charcoal	House 3/80 in Block VII; squares B 3,4 (spits 17/18, 79.47 m asl)	GrN-13091	5820	70	Borić D. Absolute Dating of Metallurgical Innovations in the Vinča Culture of the Balkans. In: Kienlin T, Roberts B, editors. Metals and Societies: Studies in Honour of Barbara S Ottaway. Bonn: Dr Rudolf Habelt GMBH; 2009. p. 191-245.
Gomolava	43°54'N	19°46'E	Ib	adult male human rib	Burial 25	OxA-14709	5773	35	Borić D. Absolute Dating of Metallurgical Innovations in the Vinča Culture of the Balkans. In: Kienlin T, Roberts B, editors. Metals and Societies: Studies in Honour of Barbara S Ottaway. Bonn: Dr Rudolf Habelt GMBH; 2009. p. 191-245.
Gomolava	43°54'N	19°46'E	Ib	adult male human vertebra	Burial 21	OxA-14708	5739	35	Borić D. Absolute Dating of Metallurgical Innovations in the Vinča Culture of the Balkans. In: Kienlin T, Roberts B, editors. Metals and Societies: Studies in Honour of Barbara S Ottaway. Bonn: Dr Rudolf Habelt GMBH; 2009. p. 191-245.
Gomolava	43°54'N	19°46'E	Ib	charcoal	House 5/80 in Block VII; square B2, 4-C1, 3 (spits 17/18, 79.42 m asl)	GrN-13159	5720	140	Borić D. Absolute Dating of Metallurgical Innovations in the Vinča Culture of the Balkans. In: Kienlin T, Roberts B, editors. Metals and Societies: Studies in Honour of Barbara S Ottaway. Bonn: Dr Rudolf Habelt GMBH; 2009. p. 191-245.
Gomolava	43°54'N	19°46'E	Ib	plant seed (grain)	Block IV; squares 77,78/XII, XIII (spit 17; 81.46 m asl)	GrN-7374	5715	75	Borić D. Absolute Dating of Metallurgical Innovations in the Vinča Culture of the Balkans. In: Kienlin T, Roberts B, editors. Metals and Societies: Studies in Honour of Barbara S Ottaway. Bonn: Dr Rudolf Habelt GMBH; 2009. p. 191-245.
Gomolava	43°54'N	19°46'E	Ib	charcoal	House 9/80 in Block VII; squares E 3,4 (spits 17/18; 79.45 m asl)	GrN-13160	5710	60	Borić D. Absolute Dating of Metallurgical Innovations in the Vinča Culture of the Balkans. In: Kienlin T, Roberts B, editors. Metals and Societies: Studies in Honour of Barbara S Ottaway. Bonn: Dr Rudolf Habelt GMBH; 2009. p. 191-245.
Grivac (Kragujevac)	44° 0'12.62"N	20°41'51.82"E	Vinča	charcoal	Trench A, level 9	Z-1508	6000	140	Srdoč D, Obelić B,Sliepčević A, Bronić I. K, Horvatinčić N. Ruđer Bošković Institute radiocarbon measurements X. Radiocarbon. 1987 (29): 135-147
Grivac (Kragujevac)	44° 0'12.62"N	20°41'51.82"E	Vinča	charcoal	Trench A, level 5	Z-1507	5600	140	Srdoč D, Obelić B,Sliepčević A, Bronić I. K, Horvatinčić N. Ruđer Bošković Institute radiocarbon measurements X. Radiocarbon. 1987 (29): 135-147
Grivac (Kragujevac)	44° 0'12.62"N	20°41'51.82"E	Vinča B	charcoal	Trench B, pit	Bln-870	6315	100	Chapman J. The Vinča Culture of South East Europe. Oxford: BAR; 1981.
Grivac (Kragujevac)	44° 0'12.62"N	20°41'51.82"E	Vinča C	charcoal	Trench A, level 7	Bln-871	6190	100	Chapman J. The Vinča Culture of South East Europe. Oxford: BAR; 1981.
Grivac (Kragujevac)	44° 0'12.62"N	20°41'51.82"E	Vinča C	"burnt earth"	Trench B, under burnt house	Bln-868	6070	100	McPherron A, Bucha V, Aitken M.J. Absolute dating of Divostin, Grivac-Barice and Banja. In A. McPherron & D. Srejović, editors. Divostin and the Neolithic of Central Serbia. Pittsburgh: University of Pittsburgh. 1988. p. 379-387.
Grivac (Kragujevac)	44° 0'12.62"N	20°41'51.82"E	Vinča C	charcoal	Trench A, level 4, burnt house floor	Bln-872	5915	100	Chapman J. The Vinča Culture of South East Europe. Oxford: BAR; 1981.
Jaričište 1	44.4667° N	20.2167° E	Vinča	linen seed	celina 1.137 (jama)	NOSAMS OS-78623	6260	35	Marić M. Zaštitna arheološka istraživanja na lokalitetu Jaričište 1. In: Filipović V, Arsić R, Antonović D, editors. Rezultati novih arheoloških istraživanja u severozapadnoj Srbiji i susednim teritorijama. Beograd, Valjevo: Srpsko arheološko društvo, Zavod za zaštitu spomenika kulture Valjevo; 2013. p. 17-31.
Medvednjak	44.4667° N	20.2167° E	Vinča B	charcoal		LJ-2523	6100	65	Gimbutas M. Chronology. In: M. Gimbutas, editor. Neolithic Macedonia: as reflected by excavation at Anza, Southeast Yugoslavia. Monumenta Archaeologica 1976 (1): 29-77.
Opovo	45.0519° N	20.4303° E	BH2	Cervus elaphus, metatarsal	Feature F52, Unit 1797	OxA-21131	5992	39	Orton D. Hearding, Settlement, and Chronology in the Balkan Neolithic. European Journal of Archaeology. 2012, 15 (1): 5-40.
Opovo	45.0519° N	20.4303° E	BH2	Capreolus capreolus metatarsal	Feature F41 (E), Unit 1744	OxA-21128	5926	35	Orton D. Hearding, Settlement, and Chronology in the Balkan Neolithic. European Journal of Archaeology. 2012, 15 (1): 5-40.
Opovo	45.0519° N	20.4303° E	BH2	Bos/Cervus tibia	Feature F41 (E), Unit 1663	OxA-21127	5921	35	Orton D. Hearding, Settlement, and Chronology in the Balkan Neolithic. European Journal of Archaeology. 2012, 15 (1): 5-40.
Opovo	45.0519° N	20.4303° E	BH2	Bos/Cervus tibia	Feature F52, Unit 1783	OxA-21212	5913	30	Orton D. Hearding, Settlement, and Chronology in the Balkan Neolithic. European Journal of Archaeology. 2012, 15 (1): 5-40.
Opovo	45.0519° N	20.4303° E	BH2	large mammal long bone	Feature F52, Unit 1885	OxA-21454	5887	36	Orton D. Hearding, Settlement, and Chronology in the Balkan Neolithic. European Journal of Archaeology. 2012, 15 (1): 5-40.
Opovo	45.0519° N	20.4303° E	BH3	Cervus elaphus metatarsal	Feature F 30, Unit 1588	OxA-21124	6036	36	Orton D. Hearding, Settlement, and Chronology in the Balkan Neolithic. European Journal of Archaeology. 2012, 15 (1): 5-40.
Opovo	45.0519° N	20.4303° E	BH3	Cervus elaphus metatarsal	Feature F 30, Unit 1588	OxA-21123	5978	35	Orton D. Hearding, Settlement, and Chronology in the Balkan Neolithic. European Journal of Archaeology. 2012, 15 (1): 5-40.
Opovo	45.0519° N	20.4303° E	BH3	Cervus elaphus metatarsal	Feature F 30, Unit 1596	OxA-21125	5973	35	Orton D. Hearding, Settlement, and Chronology in the Balkan Neolithic. European Journal of Archaeology. 2012, 15 (1): 5-40.
Opovo	45.0519° N	20.4303° E	BH3	Cervus elaphus metacarpal	Feature F45, Unit 1876	OxA-21130	5972	37	Orton D. Hearding, Settlement, and Chronology in the Balkan Neolithic. European Journal of Archaeology. 2012, 15 (1): 5-40.
Opovo	45.0519° N	20.4303° E	BH3	Cervus elaphus metapodial	Feature F41 (W), Unit 1604	OxA-21126	5966	36	Orton D. Hearding, Settlement, and Chronology in the Balkan Neolithic. European Journal of Archaeology. 2012, 15 (1): 5-40.
Opovo	45.0519° N	20.4303° E	BH3	Bos/Cervus metatarsal	Feature F45, Unit 1863	OxA-21129	5963	34	Orton D. Hearding, Settlement, and Chronology in the Balkan Neolithic. European Journal of Archaeology. 2012, 15 (1): 5-40.
Petnica	44.2472° N	19.9308° E	1	Bos/Cervus metatarsal	House 1 wall collapse	OxA-23226	6047	37	Orton D. Hearding, Settlement, and Chronology in the Balkan Neolithic. European Journal of Archaeology. 2012, 15 (1): 5-40.
Petnica	44.2472° N	19.9308° E	1	Cervus elaphus, metatarsal	House 1 wall collapse	OxA-23222	6002	37	Orton D. Hearding, Settlement, and Chronology in the Balkan Neolithic. European Journal of Archaeology. 2012, 15 (1): 5-40.
Petnica	44.2472° N	19.9308° E	2	Bone	Courtyard of House 2; Unit 1402	OxA-14754	6091	37	Borić D. Absolute Dating of Metallurgical Innovations in the Vinča Culture of the Balkans. In: Kienlin T, Roberts B, editors. Metals and Societies: Studies in Honour of Barbara S Ottaway. Bonn: Dr Rudolf Habelt GMBH; 2009. p. 191-245.
Petnica	44.2472° N	19.9308° E	2	Bos/Cervus, scapula	Upper pit 3	OxA-23225	5937	36	Orton D. Hearding, Settlement, and Chronology in the Balkan Neolithic. European Journal of Archaeology. 2012, 15 (1): 5-40.
Petnica	44.2472° N	19.9308° E	3	Cervus elaphus, humerus	Loom	OxA-23223	6074	37	Orton D. Hearding, Settlement, and Chronology in the Balkan Neolithic. European Journal of Archaeology. 2012, 15 (1): 5-40.
Petnica	44.2472° N	19.9308° E	3	Cervus elaphus, humerus	Upper pit 2	OxA-23221	6034	38	Orton D. Hearding, Settlement, and Chronology in the Balkan Neolithic. European Journal of Archaeology. 2012, 15 (1): 5-40.
Petnica	44.2472° N	19.9308° E	3	Cervus elaphus, humerus	Loom	OxA-23224	5970	36	Orton D. Hearding, Settlement, and Chronology in the Balkan Neolithic. European Journal of Archaeology. 2012, 15 (1): 5-40.
Pločnik	43°12'N	21°22'E	Vinča	large mammal long bone	Burnt surface: Trench 15; spit 20; 299.09. m asl; charcoal and ash (11.10.2001.)	OxA-14691	6193	37	Borić D. Absolute Dating of Metallurgical Innovations in the Vinča Culture of the Balkans. In: Kienlin T, Roberts B, editors. Metals and Societies: Studies in Honour of Barbara S Ottaway. Bonn: Dr Rudolf Habelt GMBH; 2009. p. 191-245.
Pločnik	43°12'N	21°22'E	Vinča	Bos sp. rib	Hearth: Trench 15; spit 26; 298.08 m asl; hearth dug into the sterile soil (15.11.2001.)	OxA-14692	6181	34	Borić D. Absolute Dating of Metallurgical Innovations in the Vinča Culture of the Balkans. In: Kienlin T, Roberts B, editors. Metals and Societies: Studies in Honour of Barbara S Ottaway. Bonn: Dr Rudolf Habelt GMBH; 2009. p. 191-245.
Pločnik	43°12'N	21°22'E	Vinča	dog distal humerus	Oven, Surface VII: Trench 15; spit 16; 299.56 m asl (10.10.2001.)	OxA-14690	6160	37	Borić D. Absolute Dating of Metallurgical Innovations in the Vinča Culture of the Balkans. In: Kienlin T, Roberts B, editors. Metals and Societies: Studies in Honour of Barbara S Ottaway. Bonn: Dr Rudolf Habelt GMBH; 2009. p. 191-245.
Pločnik	43°12'N	21°22'E	Vinča	Bos sp. vertebra	Bottom of trench: Trench 14; spit 22; 295.87 m asl (2000)	OxA-14688	6153	37	Borić D. Absolute Dating of Metallurgical Innovations in the Vinča Culture of the Balkans. In: Kienlin T, Roberts B, editors. Metals and Societies: Studies in Honour of Barbara S Ottaway. Bonn: Dr Rudolf Habelt GMBH; 2009. p. 191-245.
Pločnik	43°12'N	21°22'E	Vinča	Bos sp. rib	Burnt surface: Trench 14; spit 13; 297.02 m asl; charcoal, ash and burnt soil (2000)	OxA-14687	6148	37	Borić D. Absolute Dating of Metallurgical Innovations in the Vinča Culture of the Balkans. In: Kienlin T, Roberts B, editors. Metals and Societies: Studies in Honour of Barbara S Ottaway. Bonn: Dr Rudolf Habelt GMBH; 2009. p. 191-245.
Pločnik	43°12'N	21°22'E	Vinča	Bos sp. calcaneus	Building floor: Trench 14, spit 10; 297.29 m asl (2000.)	OxA-14686	6046	37	Borić D. Absolute Dating of Metallurgical Innovations in the Vinča Culture of the Balkans. In: Kienlin T, Roberts B, editors. Metals and Societies: Studies in Honour of Barbara S Ottaway. Bonn: Dr Rudolf Habelt GMBH; 2009. p. 191-245.
Pločnik	43°12'N	21°22'E	Vinča	Bos-size bone	Surface V: Trench 15; spit 12; 300.18 m asl; lumps of thermally changed malachite (02.10.2001.)	OxA-14689	6026	38	Borić D. Absolute Dating of Metallurgical Innovations in the Vinča Culture of the Balkans. In: Kienlin T, Roberts B, editors. Metals and Societies: Studies in Honour of Barbara S Ottaway. Bonn: Dr Rudolf Habelt GMBH; 2009. p. 191-245.
Pločnik	43°12'N	21°22'E	Vinča	Bos sp. proximal tibia	Burnt building debris: Trench 16; spit 7; 297.79 m asl (07.11.2000.)	OxA-14685	5765	35	Borić D. Absolute Dating of Metallurgical Innovations in the Vinča Culture of the Balkans. In: Kienlin T, Roberts B, editors. Metals and Societies: Studies in Honour of Barbara S Ottaway. Bonn: Dr Rudolf Habelt GMBH; 2009. p. 191-245.
Rudna Glava	44°20'N	21°10'E	Vinča	red deer antler tool - needle	Shaft 2g, donja kota 7.9 m from the entrance to the shaft (1988)	OxA-14622	6188	35	Borić D. Absolute Dating of Metallurgical Innovations in the Vinča Culture of the Balkans. In: Kienlin T, Roberts B, editors. Metals and Societies: Studies in Honour of Barbara S Ottaway. Bonn: Dr Rudolf Habelt GMBH; 2009. p. 191-245.
Rudna Glava	44°20'N	21°10'E	Vinča	red deer antler tool	Shaft 2g: coord: i=1.7 m; z=1.25 m; j=0.83 m; donja kota 5.51 m from the surface; 417.41 m asl (19.9.1986.)	OxA-14661	6171	39	Borić D. Absolute Dating of Metallurgical Innovations in the Vinča Culture of the Balkans. In: Kienlin T, Roberts B, editors. Metals and Societies: Studies in Honour of Barbara S Ottaway. Bonn: Dr Rudolf Habelt GMBH; 2009. p. 191-245.
Rudna Glava	44°20'N	21°10'E	Vinča	red deer antler tool	Shaft 2g: coord: i=1.4 m; z=1.7 m; s=0.7 m; j=1 m; donja kota 5.51 m from the surface; 427.44 m asl (19.09.1986.)	OxA-14704	6123	36	Borić D. Absolute Dating of Metallurgical Innovations in the Vinča Culture of the Balkans. In: Kienlin T, Roberts B, editors. Metals and Societies: Studies in Honour of Barbara S Ottaway. Bonn: Dr Rudolf Habelt GMBH; 2009. p. 191-245.
Rudna Glava	44°20'N	21°10'E	Vinča	red deer antler	Shaft 4a: bottom of the shaft - a hoard of stone adzes and antler mattocks (16.10.1974.)	OxA-14699	5974	39	Borić D. Absolute Dating of Metallurgical Innovations in the Vinča Culture of the Balkans. In: Kienlin T, Roberts B, editors. Metals and Societies: Studies in Honour of Barbara S Ottaway. Bonn: Dr Rudolf Habelt GMBH; 2009. p. 191-245.
Rudna Glava	44°20'N	21°10'E	Vinča	red deer antler tool	Shaft 2i: section of Western platform 3, next to a stone adze, donja kota 2.2 m from the surface (18.10.1980.)	OxA-14627	6665	36	Borić D. Absolute Dating of Metallurgical Innovations in the Vinča Culture of the Balkans. In: Kienlin T, Roberts B, editors. Metals and Societies: Studies in Honour of Barbara S Ottaway. Bonn: Dr Rudolf Habelt GMBH; 2009. p. 191-245.
Rudna Glava	44°20'N	21°10'E	Vinča C	mammal bone	Hoard 1 (near Shaft 6a), from a ceramic vessel left at the entrance platform (11.10.1974.)	OxA-14677	6393	38	Borić D. Absolute Dating of Metallurgical Innovations in the Vinča Culture of the Balkans. In: Kienlin T, Roberts B, editors. Metals and Societies: Studies in Honour of Barbara S Ottaway. Bonn: Dr Rudolf Habelt GMBH; 2009. p. 191-245.
Rudna Glava	44°20'N	21°10'E	Vinča C	red deer antler	Hoard 3: dnevni kop - south-eastern part of Western platform 3 (27.10.1977.)	OxA-14624	6042	36	Borić D. Absolute Dating of Metallurgical Innovations in the Vinča Culture of the Balkans. In: Kienlin T, Roberts B, editors. Metals and Societies: Studies in Honour of Barbara S Ottaway. Bonn: Dr Rudolf Habelt GMBH; 2009. p. 191-245.
Rudna Glava	44°20'N	21°10'E	Vinča C	red deer antler	Hoard 3: dnevni kop - south-eastern part of Western platform 3 (27.10.1977.)	OxA-14625	6018	36	Borić D. Absolute Dating of Metallurgical Innovations in the Vinča Culture of the Balkans. In: Kienlin T, Roberts B, editors. Metals and Societies: Studies in Honour of Barbara S Ottaway. Bonn: Dr Rudolf Habelt GMBH; 2009. p. 191-245.
Rudna Glava	44°20'N	21°10'E	Vinča C	red deer antler	Hoard 3: dnevni kop - south-eastern part of Western platform 3 (27.10.1977.)	OxA-14626	6008	35	Borić D. Absolute Dating of Metallurgical Innovations in the Vinča Culture of the Balkans. In: Kienlin T, Roberts B, editors. Metals and Societies: Studies in Honour of Barbara S Ottaway. Bonn: Dr Rudolf Habelt GMBH; 2009. p. 191-245.
Rudna Glava	44°20'N	21°10'E	Vinča C	distal right humerus of Ovis/Capra	Hoard 5/Shaft 2n: level of Hoard 5: dnevni kop - donja kota 2.2 m from the surface (27.09.1983.)	OxA-14662	5938	37	Borić D. Absolute Dating of Metallurgical Innovations in the Vinča Culture of the Balkans. In: Kienlin T, Roberts B, editors. Metals and Societies: Studies in Honour of Barbara S Ottaway. Bonn: Dr Rudolf Habelt GMBH; 2009. p. 191-245.
Selevac	44.4953° N	20.8736° E	Phase I	grain (whole)	Feature 60 (House 7)	HAR 3222	6230	100	Tringham R, Krstić D. Relative and absolute chronology. In: R. Tringham & D. Krstić, editors. Selevac: a Neolithic village in Yugoslavia. Los Angeles: University of California Press. 1990, p. 45-55
Selevac	44.4953° N	20.8736° E	Phase II	wood	Feature 227, Trench 14	HAR 3217	6240	100	Tringham R, Krstić D. Relative and absolute chronology. In: R. Tringham & D. Krstić, editors. Selevac: a Neolithic village in Yugoslavia. Los Angeles: University of California Press. 1990, p. 45-55
Selevac	44.4953° N	20.8736° E	Phase II	charcoal	Feature 44 - collapsed oven superstructure	HAR 3220	6100	70	Tringham R, Krstić D. Relative and absolute chronology. In: R. Tringham & D. Krstić, editors. Selevac: a Neolithic village in Yugoslavia. Los Angeles: University of California Press. 1990, p. 45-55
Selevac	44.4953° N	20.8736° E	Phase II	charcoal	Trench 18, quad. 2, level 9	HAR 3211	6050	70	Tringham R, Krstić D. Relative and absolute chronology. In: R. Tringham & D. Krstić, editors. Selevac: a Neolithic village in Yugoslavia. Los Angeles: University of California Press. 1990, p. 45-55
Selevac	44.4953° N	20.8736° E	Phase II	charcoal	Feature 210 - ditch related to House 4	HAR 3221	6050	70	Tringham R, Krstić D. Relative and absolute chronology. In: R. Tringham & D. Krstić, editors. Selevac: a Neolithic village in Yugoslavia. Los Angeles: University of California Press. 1990, p. 45-55
Selevac	44.4953° N	20.8736° E	Phase II	charcoal	Feature 62 - charcoal lens	HAR 3232	6040	70	Tringham R, Krstić D. Relative and absolute chronology. In: R. Tringham & D. Krstić, editors. Selevac: a Neolithic village in Yugoslavia. Los Angeles: University of California Press. 1990, p. 45-55
Selevac	44.4953° N	20.8736° E	Phase II	charcoal	Feature 220 - deep posthole	HAR 3230	5750	80	Tringham R, Krstić D. Relative and absolute chronology. In: R. Tringham & D. Krstić, editors. Selevac: a Neolithic village in Yugoslavia. Los Angeles: University of California Press. 1990, p. 45-55
Selevac	44.4953° N	20.8736° E	Phase III	charcoal	Trench 18, quad. 3/4, level 10	HAR 3218	5670	80	Tringham R, Krstić D. Relative and absolute chronology. In: R. Tringham & D. Krstić, editors. Selevac: a Neolithic village in Yugoslavia. Los Angeles: University of California Press. 1990, p. 45-55
Selevac	44.4953° N	20.8736° E	Vinča B	grain	Silo A	Z-233	6366	100	Srdoč D, Sliepčević A, Planinić J. Rudjer Bosković Insitute radiocarbon measurements III. Radiocarbon. 1975 (17): 149-155.
Selevac	44.4953° N	20.8736° E	Vinča B	grain (whole)	Silo A	Z-233b	6152	90	Srdoč D, Sliepčević A, Planinić J. Rudjer Bosković Insitute radiocarbon measurements III. Radiocarbon. 1975 (17): 149-155.
Selevac	44.4953° N	20.8736° E	Vinča B	grain (whole)	Silo A	Z-233a	6113	80	Srdoč D, Sliepčević A, Planinić J. Rudjer Bosković Insitute radiocarbon measurements III. Radiocarbon. 1975 (17): 149-155.
Selevac	44.4953° N	20.8736° E	Vinča B	grain	Silo A	LJ 2521	6080	70	Srdoč D, Sliepčević A, Planinić J. Rudjer Bosković Insitute radiocarbon measurements III. Radiocarbon. 1975 (17): 149-155.
Valač	42° 56' 49" N	20° 49' 50" E	Vinča D	acorns		Bln-436	5895	80	Quitta H, Kohl G. Neue Radiocarbondaten zum Neolithikum und zur frühen Bronzezeit Südosteuropas und der Sowjetunion. Zeitschrift für Archäologie 1969 (3): 223–55.
Vinča-Belo Brdo	44°77'N	20°61'E	Vinča A	red deer antler	˅8.7 m	Hd-16661	6353	66	Borić D. Absolute Dating of Metallurgical Innovations in the Vinča Culture of the Balkans. In: Kienlin T, Roberts B, editors. Metals and Societies: Studies in Honour of Barbara S Ottaway. Bonn: Dr Rudolf Habelt GMBH; 2009. p. 191-245.
Vinča-Belo Brdo	44°77'N	20°61'E	Vinča A	red deer antler	˅ 8.4 m	Hd-17665	6273	49	Borić D. Absolute Dating of Metallurgical Innovations in the Vinča Culture of the Balkans. In: Kienlin T, Roberts B, editors. Metals and Societies: Studies in Honour of Barbara S Ottaway. Bonn: Dr Rudolf Habelt GMBH; 2009. p. 191-245.
Vinča-Belo Brdo	44°77'N	20°61'E	Vinča A	red deer antler	˅ 8.5 m	Hd-14235	6264	22	Borić D. Absolute Dating of Metallurgical Innovations in the Vinča Culture of the Balkans. In: Kienlin T, Roberts B, editors. Metals and Societies: Studies in Honour of Barbara S Ottaway. Bonn: Dr Rudolf Habelt GMBH; 2009. p. 191-245.
Vinča-Belo Brdo	44°77'N	20°61'E	Vinča A	red deer antler	A pit at ˅ 9.3 m	Hd-14184	6249	31	Borić D. Absolute Dating of Metallurgical Innovations in the Vinča Culture of the Balkans. In: Kienlin T, Roberts B, editors. Metals and Societies: Studies in Honour of Barbara S Ottaway. Bonn: Dr Rudolf Habelt GMBH; 2009. p. 191-245.
Vinča-Belo Brdo	44°77'N	20°61'E	Vinča A			GrN-13157	6240	45	Borić D. Absolute Dating of Metallurgical Innovations in the Vinča Culture of the Balkans. In: Kienlin T, Roberts B, editors. Metals and Societies: Studies in Honour of Barbara S Ottaway. Bonn: Dr Rudolf Habelt GMBH; 2009. p. 191-245.
Vinča-Belo Brdo	44°77'N	20°61'E	Vinča A	grain	˅ 8 m	GrN-1546	6190	60	Borić D. Absolute Dating of Metallurgical Innovations in the Vinča Culture of the Balkans. In: Kienlin T, Roberts B, editors. Metals and Societies: Studies in Honour of Barbara S Ottaway. Bonn: Dr Rudolf Habelt GMBH; 2009. p. 191-245.
Vinča-Belo Brdo	44°77'N	20°61'E	Vinča A	charcoal		GrN-1535	6170	85	Borić D. Absolute Dating of Metallurgical Innovations in the Vinča Culture of the Balkans. In: Kienlin T, Roberts B, editors. Metals and Societies: Studies in Honour of Barbara S Ottaway. Bonn: Dr Rudolf Habelt GMBH; 2009. p. 191-245.
Vinča-Belo Brdo	44°77'N	20°61'E	Vinča A			GrN-13156	6010	150	Borić D. Absolute Dating of Metallurgical Innovations in the Vinča Culture of the Balkans. In: Kienlin T, Roberts B, editors. Metals and Societies: Studies in Honour of Barbara S Ottaway. Bonn: Dr Rudolf Habelt GMBH; 2009. p. 191-245.
Vinča-Belo Brdo	44°77'N	20°61'E	Vinča B	red deer antler	˅7 m	Hd-16733	6293	79	Borić D. Absolute Dating of Metallurgical Innovations in the Vinča Culture of the Balkans. In: Kienlin T, Roberts B, editors. Metals and Societies: Studies in Honour of Barbara S Ottaway. Bonn: Dr Rudolf Habelt GMBH; 2009. p. 191-245.
Vinča-Belo Brdo	44°77'N	20°61'E	Vinča B	red deer antler	˅6.9 m	Hd-17776	6259	47	Borić D. Absolute Dating of Metallurgical Innovations in the Vinča Culture of the Balkans. In: Kienlin T, Roberts B, editors. Metals and Societies: Studies in Honour of Barbara S Ottaway. Bonn: Dr Rudolf Habelt GMBH; 2009. p. 191-245.
Vinča-Belo Brdo	44°77'N	20°61'E	Vinča B	red deer antler	˅7.1 m	Hd-17674	6198	51	Borić D. Absolute Dating of Metallurgical Innovations in the Vinča Culture of the Balkans. In: Kienlin T, Roberts B, editors. Metals and Societies: Studies in Honour of Barbara S Ottaway. Bonn: Dr Rudolf Habelt GMBH; 2009. p. 191-245.
Vinča-Belo Brdo	44°77'N	20°61'E	Vinča B	red deer antler	˅7.8 m	Hd-16636	6180	40	Borić D. Absolute Dating of Metallurgical Innovations in the Vinča Culture of the Balkans. In: Kienlin T, Roberts B, editors. Metals and Societies: Studies in Honour of Barbara S Ottaway. Bonn: Dr Rudolf Habelt GMBH; 2009. p. 191-245.
Vinča-Belo Brdo	44°77'N	20°61'E	Vinča B	red deer antler	˅7.8 m	Hd-14110	6149	63	Borić D. Absolute Dating of Metallurgical Innovations in the Vinča Culture of the Balkans. In: Kienlin T, Roberts B, editors. Metals and Societies: Studies in Honour of Barbara S Ottaway. Bonn: Dr Rudolf Habelt GMBH; 2009. p. 191-245.
Vinča-Belo Brdo	44°77'N	20°61'E	Vinča B	red deer antler	˅7.1 m	Hd-16864	6145	34	Borić D. Absolute Dating of Metallurgical Innovations in the Vinča Culture of the Balkans. In: Kienlin T, Roberts B, editors. Metals and Societies: Studies in Honour of Barbara S Ottaway. Bonn: Dr Rudolf Habelt GMBH; 2009. p. 191-245.
Vinča-Belo Brdo	44°77'N	20°61'E	Vinča B	mammal bone	˅ 6.9 m	Hd-17525	6051	34	Borić D. Absolute Dating of Metallurgical Innovations in the Vinča Culture of the Balkans. In: Kienlin T, Roberts B, editors. Metals and Societies: Studies in Honour of Barbara S Ottaway. Bonn: Dr Rudolf Habelt GMBH; 2009. p. 191-245.
Vinča-Belo Brdo	44°77'N	20°61'E	Vinča B	red deer antler	˅7.3 m	Hd-17401	5673	34	Borić D. Absolute Dating of Metallurgical Innovations in the Vinča Culture of the Balkans. In: Kienlin T, Roberts B, editors. Metals and Societies: Studies in Honour of Barbara S Ottaway. Bonn: Dr Rudolf Habelt GMBH; 2009. p. 191-245.
Vinča-Belo Brdo	44°77'N	20°61'E	Vinča C	red deer antler	˅6.4 m	Hd-16639	6081	68	Borić D. Absolute Dating of Metallurgical Innovations in the Vinča Culture of the Balkans. In: Kienlin T, Roberts B, editors. Metals and Societies: Studies in Honour of Barbara S Ottaway. Bonn: Dr Rudolf Habelt GMBH; 2009. p. 191-245.
Vinča-Belo Brdo	44°77'N	20°61'E	Vinča D1	mammal bone	˅4.1 m	Hd-17374	5855	27	Borić D. Absolute Dating of Metallurgical Innovations in the Vinča Culture of the Balkans. In: Kienlin T, Roberts B, editors. Metals and Societies: Studies in Honour of Barbara S Ottaway. Bonn: Dr Rudolf Habelt GMBH; 2009. p. 191-245.
Vinča-Belo Brdo	44°77'N	20°61'E	Vinča D2	grain	House at ˅ 3.48 m	GrN-1537	5845	160	Borić D. Absolute Dating of Metallurgical Innovations in the Vinča Culture of the Balkans. In: Kienlin T, Roberts B, editors. Metals and Societies: Studies in Honour of Barbara S Ottaway. Bonn: Dr Rudolf Habelt GMBH; 2009. p. 191-245.
Vinča-Belo Brdo	44°77'N	20°61'E	Vinča D2	domestic cattle right metatarsal bone	House 6: sector II, segment III, bag 56, field inv. 42	OxA-16597	5728	34	Borić D. Absolute Dating of Metallurgical Innovations in the Vinča Culture of the Balkans. In: Kienlin T, Roberts B, editors. Metals and Societies: Studies in Honour of Barbara S Ottaway. Bonn: Dr Rudolf Habelt GMBH; 2009. p. 191-245.
Vinča-Belo Brdo	44°77'N	20°61'E	Vinča D	Capra hircus horn core	Capra hircus horn core from use of house 8, sq CIV/3, spit 8; sample reference: I.5-081	SUERC-48179	5730	33	Tasić N, Marić M, Penezić K, Filipović D, Borojević K, Russell N, et al. The end of the affair: formal chronological modelling for the top of the Neolithic tell of Vinča-Belo Brdo. Antiquity. 2015;89(347):1064-82.
Vinča-Belo Brdo	44°77'N	20°61'E	Vinča D	Sus scrofa left tibia	Sus scrofa left tibia from use of house 8, sq CIV2, 4 spit 7; sample reference: I.5-079	SUERC-48178	5751	32	Tasić N, Marić M, Penezić K, Filipović D, Borojević K, Russell N, et al. The end of the affair: formal chronological modelling for the top of the Neolithic tell of Vinča-Belo Brdo. Antiquity. 2015;89(347):1064-82.
Vinča-Belo Brdo	44°77'N	20°61'E	Vinča D	Capreolus capreolus antler	Capreolus capreolus antler from under the floor of house 8, sq CV/2, spit 8; sample reference: I.5-075	SUERC-48177	5859	33	Tasić N, Marić M, Penezić K, Filipović D, Borojević K, Russell N, et al. The end of the affair: formal chronological modelling for the top of the Neolithic tell of Vinča-Belo Brdo. Antiquity. 2015;89(347):1064-82.
Vinča-Belo Brdo	44°77'N	20°61'E	Vinča D	Cervus elaphus left tibia tool	Cervus elaphus left tibia tool from use of house 8; sample reference: H8 CIV/3	UBA-22026	5670	44	Tasić N, Marić M, Penezić K, Filipović D, Borojević K, Russell N, et al. The end of the affair: formal chronological modelling for the top of the Neolithic tell of Vinča-Belo Brdo. Antiquity. 2015;89(347):1064-82.
Vinča-Belo Brdo	44°77'N	20°61'E	Vinča D	calcined mammal cranium	Medium-sized calcined mammal cranium from the use of house 8; sample reference: H8 I.5–077 CIV/1,2	SUERC-44035	5861	26	Tasić N, Marić M, Penezić K, Filipović D, Borojević K, Russell N, et al. The end of the affair: formal chronological modelling for the top of the Neolithic tell of Vinča-Belo Brdo. Antiquity. 2015;89(347):1064-82.
Vinča-Belo Brdo	44°77'N	20°61'E	Vinča D	Red deer metapodial	Red deer metapodial from house 8; sample reference: I. 5–076	SUERC-50364	5699	27	Tasić N, Marić M, Penezić K, Filipović D, Borojević K, Russell N, et al. The end of the affair: formal chronological modelling for the top of the Neolithic tell of Vinča-Belo Brdo. Antiquity. 2015;89(347):1064-82.
Vinča-Belo Brdo	44°77'N	20°61'E	Vinča D	mammal humerus	Medium-sized mammal humerus (possibly sheep/goat) found during the removal of the SE corner of house 8; sample reference: I.5-125	SUERC-50363	5714	29	Tasić N, Marić M, Penezić K, Filipović D, Borojević K, Russell N, et al. The end of the affair: formal chronological modelling for the top of the Neolithic tell of Vinča-Belo Brdo. Antiquity. 2015;89(347):1064-82.
Vinča-Belo Brdo	44°77'N	20°61'E	Vinča D	adult female rib	Rib of an adult female skeleton found in the alley between houses 01/06 and 02/06. The individual appears to have been crushed by the collapse of the W wall of house 01/06 and the body burnt in the fire that destroyed the house; sample reference: U.832 G.11/06	SUERC-44033	5579	24	Tasić N, Marić M, Penezić K, Filipović D, Borojević K, Russell N, et al. The end of the affair: formal chronological modelling for the top of the Neolithic tell of Vinča-Belo Brdo. Antiquity. 2015;89(347):1064-82.
Vinča-Belo Brdo	44°77'N	20°61'E	Vinča D	adult female rib	As SUERC-44033	UBA-22497	5446	35	Tasić N, Marić M, Penezić K, Filipović D, Borojević K, Russell N, et al. The end of the affair: formal chronological modelling for the top of the Neolithic tell of Vinča-Belo Brdo. Antiquity. 2015;89(347):1064-82.
Vinča-Belo Brdo	44°77'N	20°61'E	Vinča D	charred Pyrus sp	Charred Pyrus sp. from unit 14, rubble and destruction debris in house 03/03. The sample was from a concentration of charred plant remains on the floor in the SE corner; sample reference: U.14=22	UBA-22025	5716	36	Tasić N, Marić M, Penezić K, Filipović D, Borojević K, Russell N, et al. The end of the affair: formal chronological modelling for the top of the Neolithic tell of Vinča-Belo Brdo. Antiquity. 2015;89(347):1064-82.
Vinča-Belo Brdo	44°77'N	20°61'E	Vinča D	animal bone	Calcined long bone from a medium-sized mammal within the destruction debris in the N part of house 03/03, 18cm above the house floor. This unit represents the top of the destruction horizon of house 03/03 and it is possible that it represents an intrusion from above; sample reference: U.726, EDM 20	SUERC-44034	5300	29	Tasić N, Marić M, Penezić K, Filipović D, Borojević K, Russell N, et al. The end of the affair: formal chronological modelling for the top of the Neolithic tell of Vinča-Belo Brdo. Antiquity. 2015;89(347):1064-82.
Vinča-Belo Brdo	44°77'N	20°61'E	Vinča D	Quercus sp. charcoal	Quercus sp. charcoal thought to be from daub with wattle impressions from the collapse of the W wall of house 03/03. The diameter of the wattle is between 1 and 2cm, with some fragments up to 5cm, suggesting that the dated charcoal was from short-lived wood; sample reference: U.737	NOSAMS-67687	5740	40	Tasić N, Marić M, Penezić K, Filipović D, Borojević K, Russell N, et al. The end of the affair: formal chronological modelling for the top of the Neolithic tell of Vinča-Belo Brdo. Antiquity. 2015;89(347):1064-82.
Vinča-Belo Brdo	44°77'N	20°61'E	Vinča D	Twig	Twig (unidentified) from the uppermost burnt destruction layer from the SW corner of house 03/03; sample reference: 728 (a)	SUERC-49268	5818	32	Tasić N, Marić M, Penezić K, Filipović D, Borojević K, Russell N, et al. The end of the affair: formal chronological modelling for the top of the Neolithic tell of Vinča-Belo Brdo. Antiquity. 2015;89(347):1064-82.
Vinča-Belo Brdo	44°77'N	20°61'E	Vinča D	Maloideae roundwood	Maloideae roundwood from the same context as SUERC-49268; sample reference: 728 (b)	UBA-22513	5734	31	Tasić N, Marić M, Penezić K, Filipović D, Borojević K, Russell N, et al. The end of the affair: formal chronological modelling for the top of the Neolithic tell of Vinča-Belo Brdo. Antiquity. 2015;89(347):1064-82.
Vinča-Belo Brdo	44°77'N	20°61'E	Vinča D	Betulaceae roundwood	Betulaceae roundwood from white ash layer within burnt rubble to the W of house 03/03 (‘by the entrance’). Underneath collapsed W wall of the house; sample reference: 738 (a)	UBA-22514	5756	40	Tasić N, Marić M, Penezić K, Filipović D, Borojević K, Russell N, et al. The end of the affair: formal chronological modelling for the top of the Neolithic tell of Vinča-Belo Brdo. Antiquity. 2015;89(347):1064-82.
Vinča-Belo Brdo	44°77'N	20°61'E	Vinča D	Maloideae roundwood	Maloideae roundwood from the same context as UBA-22514: underneath collapsed W wall of the house; sample reference: 738 (b)	SUERC-49269	5753	27	Tasić N, Marić M, Penezić K, Filipović D, Borojević K, Russell N, et al. The end of the affair: formal chronological modelling for the top of the Neolithic tell of Vinča-Belo Brdo. Antiquity. 2015;89(347):1064-82.
Vinča-Belo Brdo	44°77'N	20°61'E	Vinča D	charred Lens culinaris	Charred Lens culinaris from kiln 01/02, floor 4; sample reference: FL.358	UBA-22515	5740	39	Tasić N, Marić M, Penezić K, Filipović D, Borojević K, Russell N, et al. The end of the affair: formal chronological modelling for the top of the Neolithic tell of Vinča-Belo Brdo. Antiquity. 2015;89(347):1064-82.
Vinča-Belo Brdo	44°77'N	20°61'E	Vinča D	Triticum dicoccum grain	Charred single grain of Triticum dicoccum from ash concentration next to kiln 01/02; sample reference: FL.177(i)	UBA-22516	5673	38	Tasić N, Marić M, Penezić K, Filipović D, Borojević K, Russell N, et al. The end of the affair: formal chronological modelling for the top of the Neolithic tell of Vinča-Belo Brdo. Antiquity. 2015;89(347):1064-82.
Vinča-Belo Brdo	44°77'N	20°61'E	Vinča D	Triticum dicoccum grain	Charred single grain of Triticum dicoccum from the same context as UBA-22516; sample reference: FL.177(ii)	UBA-22517	5667	39	Tasić N, Marić M, Penezić K, Filipović D, Borojević K, Russell N, et al. The end of the affair: formal chronological modelling for the top of the Neolithic tell of Vinča-Belo Brdo. Antiquity. 2015;89(347):1064-82.
Vinča-Belo Brdo	44°77'N	20°61'E	Vinča D	Triticum dicoccum grain	Charred Triticum dicoccum from one of two pithoi on the floor of room 2 of house 01/06, in the NE corner between the kiln and the N wall of this room; sample reference: U.1003 (b)-ii	UBA-22022	5770	37	Tasić N, Marić M, Penezić K, Filipović D, Borojević K, Russell N, et al. The end of the affair: formal chronological modelling for the top of the Neolithic tell of Vinča-Belo Brdo. Antiquity. 2015;89(347):1064-82.
Vinča-Belo Brdo	44°77'N	20°61'E	Vinča D	Triticum dicoccum grain	Charred Triticum dicoccum from the same context as UBA-22022; sample reference: U.1003 (b)-i	SUERC-43957	5705	28	Tasić N, Marić M, Penezić K, Filipović D, Borojević K, Russell N, et al. The end of the affair: formal chronological modelling for the top of the Neolithic tell of Vinča-Belo Brdo. Antiquity. 2015;89(347):1064-82.
Vinča-Belo Brdo	44°77'N	20°61'E	Vinča D	Triticum dicoccum grain	Charred Triticum monococcum on the floor in the W part of room 3 of house 01/06, buried under the collapsed rubble of the W wall; sample reference: U.1404 (a)	UBA-22023	5773	36	Tasić N, Marić M, Penezić K, Filipović D, Borojević K, Russell N, et al. The end of the affair: formal chronological modelling for the top of the Neolithic tell of Vinča-Belo Brdo. Antiquity. 2015;89(347):1064-82.
Vinča-Belo Brdo	44°77'N	20°61'E	Vinča D	charred Pyrus sp.	Charred Pyrus sp. from the same context as UBA-22023; sample reference: U.1404 (b)	SUERC-43956	5686	30	Tasić N, Marić M, Penezić K, Filipović D, Borojević K, Russell N, et al. The end of the affair: formal chronological modelling for the top of the Neolithic tell of Vinča-Belo Brdo. Antiquity. 2015;89(347):1064-82.
Vinča-Belo Brdo	44°77'N	20°61'E	Vinča D	charred Pyrus sp.	Charred Pyrus sp. fruit from a pottery concentration comprising fragments of a large vessel, probably a conical bowl. Found on the floor in the W part of room 3 of house 01/06; sample reference: U.1438(a)	UBA-22024	5720	37	Tasić N, Marić M, Penezić K, Filipović D, Borojević K, Russell N, et al. The end of the affair: formal chronological modelling for the top of the Neolithic tell of Vinča-Belo Brdo. Antiquity. 2015;89(347):1064-82.
Vinča-Belo Brdo	44°77'N	20°61'E	Vinča D	charred Pyrus sp.	Charred Pyrus sp. fruit from the same context as UBA-2202; sample reference: U.1438(b)	SUERC-43955	5725	31	Tasić N, Marić M, Penezić K, Filipović D, Borojević K, Russell N, et al. The end of the affair: formal chronological modelling for the top of the Neolithic tell of Vinča-Belo Brdo. Antiquity. 2015;89(347):1064-82.
Vinča-Belo Brdo	44°77'N	20°61'E	Vinča D	charred Pyrus sp.	Charred Vicia ervilia, from blackened soil surrounding a quern on the floor in the SE corner of room 2 of house 01/06; sample reference: U.899	NOSAMS-67677	5890	45	Tasić N, Marić M, Penezić K, Filipović D, Borojević K, Russell N, et al. The end of the affair: formal chronological modelling for the top of the Neolithic tell of Vinča-Belo Brdo. Antiquity. 2015;89(347):1064-82.
Vinča-Belo Brdo	44°77'N	20°61'E	Vinča D	Triticum dicoccum	Charred Triticum dicoccum from the same context as NOSAMS-67677; sample reference: U.899	NOSAMS-67700	5710	30	Tasić N, Marić M, Penezić K, Filipović D, Borojević K, Russell N, et al. The end of the affair: formal chronological modelling for the top of the Neolithic tell of Vinča-Belo Brdo. Antiquity. 2015;89(347):1064-82.
Vinča-Belo Brdo	44°77'N	20°61'E	Vinča D	charred Prunus spinosa	Charred Prunus spinosa fruit from the same context as NOSAMS-67677; sample reference: U.899	NOSAMS-67686	5650	30	Tasić N, Marić M, Penezić K, Filipović D, Borojević K, Russell N, et al. The end of the affair: formal chronological modelling for the top of the Neolithic tell of Vinča-Belo Brdo. Antiquity. 2015;89(347):1064-82.
Vinča-Belo Brdo	44°77'N	20°61'E	Vinča D	charred Triticum dicoccum	Charred Triticum dicoccum from a storage jar in the destruction debris in the SE corner of house 02/06; sample reference: U.666(a)	UBA-22020	5740	46	Tasić N, Marić M, Penezić K, Filipović D, Borojević K, Russell N, et al. The end of the affair: formal chronological modelling for the top of the Neolithic tell of Vinča-Belo Brdo. Antiquity. 2015;89(347):1064-82.
Vinča-Belo Brdo	44°77'N	20°61'E	Vinča D	charred Pyrus sp.	Charred Pyrus sp. from the same context as UBA-22020; sample reference: U.666(c)	SUERC-43961	5731	28	Tasić N, Marić M, Penezić K, Filipović D, Borojević K, Russell N, et al. The end of the affair: formal chronological modelling for the top of the Neolithic tell of Vinča-Belo Brdo. Antiquity. 2015;89(347):1064-82.
Vinča-Belo Brdo	44°77'N	20°61'E	Vinča D	charred Pyrus sp.	Charred Pyrus sp. from the same context as UBA-22020; sample reference: U.666(d)	UBA-22021	5683	40	Tasić N, Marić M, Penezić K, Filipović D, Borojević K, Russell N, et al. The end of the affair: formal chronological modelling for the top of the Neolithic tell of Vinča-Belo Brdo. Antiquity. 2015;89(347):1064-82.
Vršac-At	45.1167° N	21.3033° E	Vinča	bone tool	11/7, bone tool from ? Vinča infill of pit - after lifting daub concentration	OxA-8595	5660	65	Whittle A, Bartosiewicz L, Borić D, Pettitt P, Richards M. In the beginning: new radiocarbon dates for the Early Neolithic in northern Serbia and south-east Hungary. Antaeus. 2002(25):63-117
Predionica	42.6667° N	21.1667° E	Vinča	charcoal		Bln-435	6280	80	R. Pinhasi, J. Fort & A. Ammerman, Tracing the origin and spread of agriculture in Europe. PLoS Biology 3(12): e410. doi: 10.1371/journal.pbio.0030410, Suppl. Info. 1.
